# Supplementary material for: Congenital Gastrointestinal Malformations in a Romanian Tertiary Centre (2020–2024): A Retrospective Cohort Study of Diagnosis, Distribution, and Outcomes
Source: Diagnostics (Basel). 2026 May 6;16(9):1408. doi: 10.3390/diagnostics16091408 (PMC13163343; doi:10.3390/diagnostics16091408)
Supplement: Supplementary file 1 [file diagnostics-16-01408-s001.zip]

Archive with 1 entries (1 files):
- diagnostics-4237196-supplementary.pdf
